# Supplementary material for: Edible Flowers as a Source of Dietary Fibre (Total, Insoluble and Soluble) as a Potential Athlete’s Dietary Supplement
Source: Nutrients. 2022 Jun 14;14(12):2470. doi: 10.3390/nu14122470 (PMC9231144; doi:10.3390/nu14122470)
Supplement: Supplementary file 1 [file nutrients-14-02470-s001.zip]

Archive with 1 entries (1 files):
- nutrients-1742383-supplementary.xlsx
