# Supplementary material for: Edible Flowers as a Source of Dietary Fibre (Total, Insoluble and Soluble) as a Potential Athlete’s Dietary Supplement
Source: Nutrients. 2022 Jun 14;14(12):2470. doi: 10.3390/nu14122470 (PMC9231144; doi:10.3390/nu14122470)
Supplement: Supplementary file 1 [file nutrients-14-02470-s001.zip › nutrients-1742383-supplementary.xlsx]

## Sheet: mean, median, CI
Table S1. Supplement Confidence intervals (CI) for mean and median values for protein and fiber content in edible flowers
	Robinia pseudoacacia				Syringa vulgaris (violet)				Syringa vulgaris (white)				Centaurea cyanus				Cichorium intybus				Sambucus nigra				Forsythia × intermedia				Magnolia × soulangeana				Taraxacum officinale				Calendula officinalis				Tussilago farfara				Bellis perennis
Content (g/100g)	Mean	95% CI	Median	95% CI	Mean	95% CI	Median	95% CI	Mean	95% CI	Median	95% CI	Mean	95% CI	Median	95% CI	Mean	95% CI	Median	95% CI	Mean	95% CI	Median	95% CI	Mean	95% CI	Median	95% CI	Mean	95% CI	Median	95% CI	Mean	95% CI	Median	95% CI	Mean	95% CI	Median	95% CI	Mean	95% CI	Median	95% CI	Mean	95% CI	Median	95% CI
Protein	17.826	17.795 - 17.857	17.826	17.799 - 17.853	15.629	15.026 -16.232	15.629	15.105 - 16.154	12.406	12.028- 12.784	12.406	12.077 - 12.735	9.577	9.028 - 10.125	9.577	9.100 - 10.054	12.425	12.080 - 12.769	12.425	12.125 - 12.724	19.7	19.581 - 19.819	19.7	19.596 - 19.804	14.515	14.440 - 14.590	14.515	14.449 - 14.580	21.605	21.413 -21.798	21.605	21.438 - 21.773	13.267	13.230 - 13.304	13.267	13.235 - 13.299	8.708	8.656 - 8.759	8.708	8.663 to 8.753	14.142	13.686 - 14.599	14.142	13.745 - 14.539	11.089	11.014 - 11.164	11.089	11.024 - 11.154
IDF (insoluble)	24.324	21.308 - 27.340	24.324	21.701 - 26.947	13.962	13.565 - 14.359	13.962	13.616 - 14.307	24.544	23.878 - 25.210	24.544	23.965 - 25.123	45.568	45.490 - 45.647	45.568	45.500 - 45.636	30.075	29.420 - 30.730	30.075	29.506 - 30.645	23.156	21.631 - 24.682	23.156	21.830 - 24.483	16.02	14.641 - 17.398	16.02	14.820 - 17.219	8.695	7.308 - 10.081	8.695	7.489 - 9.900	22.808	22.179 - 23.437	22.808	22.261 - 23.355	57.532	50.721 - 64.343	57.532	51.607 to 63.457	20.753	20.525 - 20.980	20.753	20.555 - 20.951	32.131	31.689 - 32.573	32.131	31.746 - 32.516
TF (total fiber)	28.174	24.756 - 31.592	28.174	25.201 - 31.147	17.205	16.640 - 17.771	17.205	16.713 - 17.697	25.894	25.286 - 26.502	25.894	25.365 - 26.423	53.063	53.021 - 53.106	53.063	53.026 - 53.100	34.255	33.945 - 34.565	34.255	33.986 - 34.525	29.13	28.066 - 30.194	29.13	28.204 - 30.055	18.468	17.378 - 19.559	18.468	17.520 - 19.417	13.221	12.459 - 13.984	13.221	12.558 - 13.885	26.903	26.165 - 27.641	26.903	26.261 - 27.545	62.317	54.811 - 69.824	62.317	55.787 to 68.847	24.998	24.719 - 25.277	24.998	24.755 - 25.241	38.261	38.186 - 38.336	38.261	38.196 - 38.326
SDF (soluble)	3.85	3.448 - 4.252	3.85	3.500 - 4.200	3.243	3.075 - 3.412	3.243	3.097 - 3.390	1.35	1.293 - 1.407	1.35	1.300 -1.400	7.495	7.374 to 7.616	7.495	7.390 - 7.600	4.18	3.835 - 4.525	4.18	3.880 - 4.480	5.973	5.512 - 6.435	5.973	5.572 - 6.375	2.449	2.160 - 2.738	2.449	2.198 - 2.700	4.527	3.903 - 5.151	4.527	3.984 - 5.070	4.095	3.986 - 4.204	4.095	4.000 - 4.190	4.785	4.089 - 5.481	4.785	4.180 to 5.390	4.245	4.193 - 4.297	4.245	4.200 - 4.290	6.13	5.613 - 6.647	6.13	5.680 - 6.580
